# Supplementary material for: Mesopelagic Species and Their Potential Contribution to Food and Feed Security—A Case Study from Norway
Source: Foods. 2020 Mar 16;9(3):344. doi: 10.3390/foods9030344 (PMC7142554; doi:10.3390/foods9030344)
Supplement: Supplementary file 1 [file foods-09-00344-s001.zip]

Archive with 2 entries (2 files):
- Sorting of trawl catch.MOV
- Supplementary_Foods.docx
